# Supplementary material for: Intravenous infusions of mesenchymal stromal cells have cumulative beneficial effects in a porcine model of chronic ischaemic cardiomyopathy
Source: Cardiovasc Res. 2024 Aug 20;120(15):1939–52. doi: 10.1093/cvr/cvae173 (PMC11630033; doi:10.1093/cvr/cvae173)
Supplement: cvae173_Supplementary_Data [file cvae173_supplementary_data.zip]

Archive with 7 entries (7 files):
- Supplementary figures&Video legends- (07-08-24).pptx
- Supplementary Tables (06-26-24).docx
- Supplementary Video-A (angiogram).mp4
- Supplementary Video-B (echo).mp4
- Supplementary Video-C (cMRI) (2).mp4
- Supplementary Video-D (cMRI).mp4
- Supplementary Video-E (Strain).mp4
